# Supplementary material for: Loss of tet methyl cytosine dioxygenase 3 (TET3) enhances cardiac fibrosis via modulating the DNA damage repair response
Source: Clin Epigenetics. 2024 Aug 27;16:119. doi: 10.1186/s13148-024-01719-6 (PMC11350970; doi:10.1186/s13148-024-01719-6)
Supplement: Supplementary file 7 — Additional file 7. [file 13148_2024_1719_MOESM7_ESM.xlsx]

## Sheet:   Supplementary Table 1 
Primers	Forward	Reverse
RT-PCR Primer	Forward	Reverse
TET1 (RT-PCR)	ACACAGTGGTGCTAATGCAG	AGCATGAACGGGAGAATCGG
TET2 (RT-PCR)	ACCTGGCTACTGTCATTGCTCC	TGCAGTGACTCCTGAGAATGGC
TET3 (RT-PCR)	TGCGATTGTGTCGAACAAATAGT	TCCATACCGATCCTCCATGAG
gRNA
TET3 gRNA1	GAT CGA TGG CCA GCA CGG ATG AGT TGGAT	AAA ACA ACT CAT CCG TGC TGG CCA
TET3 gRNA2	CGT GTC TTC CCC TCC CAG TTC CG	TCAAA ACG GAA CTG GGA GGG GAA GAC AC

## Sheet:   Supplementary Table 2
Antibody	Product code	Dilution	Company
TET1	N3C1	0.180556	Gene Tex
TET2	GTX124205	0.111111	Gene Tex
TET3	GTX121453	01:25:00	Gene Tex
53bp1	sc-22760	01:50:00	Santacruz
Rad51	sc-8349	01:25:00	Santacruz
H3s10p	rbAb#9701	0.388889	Cell signalling
γH2AX	Clone JBW301	0.736111	Millipore
Col4a1	1340-30	01:10:00	Southern biotech, USA
αSMA	A5228	0.388889	Sigma Aldrich
αSMA	ab21027	01:50:00	Abcam
Ki67	mAb#9129	01:10:00	Abcam
GAPDH	sc-47724	3.51389	Santacruz
Alexa Fluor 488	A-11008	0.388889	Life Technologies
Alexa Fluor 568	A-11004	0.388889	Life Technologies
Alexa Fluor 647	A-21235	0.388889	Life Technologies
Rabbit polyclonal 2ο Ab	A042402	1.77778	DAKO
Mouse polyclonal 2ο Ab	P0260	2.125	DAKO			Supplementary Table 1
